# Supplementary material for: Computer Vision Syndrome During SARS-CoV-2 Outbreak in University Students: A Comparison Between Online Courses and Classroom Lectures
Source: Front Public Health. 2021 Jul 8;9:696036. doi: 10.3389/fpubh.2021.696036 (PMC8296301; doi:10.3389/fpubh.2021.696036)
Supplement: Supplementary file 1 [file Table_1.XLSX]

## Sheet: Chinese
				time on screen						Terminal used				Burning			Itching			Feeling of a foreign body			Tearing			excessive blinking			eye redness			eye pain			heavy eyelids			dryness			blurred vision			double vision			difficulty focusing for near vision
Participant number	nationality	gender	age	<2 hours	2-4 hours	5-6 hours	7-9 hours	10-12 hours	>12 hours	computer	pad	phone	else	frequency	intensity	frequency*intensity	frequency	intensity	frequency*intensity	frequency	intensity	frequency*intensity	frequency	intensity	frequency*intensity	frequency	intensity	frequency*intensity	frequency	intensity	frequency*intensity	frequency	intensity	frequency*intensity	frequency	intensity	frequency*intensity	frequency	intensity	frequency*intensity	frequency	intensity	frequency*intensity	frequency	intensity	frequency*intensity	frequency	intensity	frequency*intensity
1	Chinese	M	19	0	1	0	0	0	0	0	0	1	0	0	/	0	1	1	1	0	/	0	1	2	1	1	1	1	0	/	0	0	/	0	1	1	1	1	2	1	1	1	1	0	/	0	0	/	0
2	Chinese	F	21	0	1	0	0	0	0	0	1	0	0	0	/	0	0	/	0	0	/	0	1	2	1	0	/	0	0	/	0	0	/	0	2	2	2	1	2	1	1	1	1	0	/	0	2	1	1
3	Chinese	M	19	0	1	0	0	0	0	0	1	0	0	0	/	0	0	/	0	2	1	1	0	/	0	2	1	1	0	/	0	0	/	0	2	1	1	0	/	0	0	/	0	0	/	0	2	1	1
4	Chinese	M	18	0	0	1	0	0	0	0	0	1	0	0	/	0	0	/	0	0	/	0	0	/	0	0	/	0	0	/	0	0	/	0	0	/	0	0	/	0	0	/	0	2	1	1	0	/	0
5	Chinese	F	21	0	1	0	0	0	0	0	0	1	0	0	/	0	0	/	0	1	2	1	1	1	1	0	/	0	1	1	1	0	/	0	0	/	0	0	/	0	0	/	0	1	1	1	0	/	0
6	Chinese	F	20	0	1	0	0	0	0	0	1	0	0	0	/	0	0	/	0	0	/	0	0	/	0	0	/	0	0	/	0	0	/	0	0	/	0	0	/	0	0	/	0	0	/	0	0	/	0
7	Chinese	F	20	0	0	0	1	0	0	0	1	0	0	0	/	0	1	1	1	2	1	1	0	/	0	2	1	1	2	1	1	0	/	0	2	1	1	0	/	0	2	1	1	2	1	1	0	/	0
8	Chinese	M	20	0	0	0	0	1	0	0	0	1	0	0	/	0	0	/	0	2	1	1	0	/	0	2	1	1	0	/	0	0	/	0	0	/	0	0	/	0	0	/	0	0	/	0	0	/	0
9	Chinese	F	19	0	0	0	1	0	0	0	0	1	0	1	1	1	2	1	1	0	/	0	0	/	0	0	/	0	0	/	0	0	/	0	2	2	2	2	2	2	0	/	0	0	/	0	0	/	0
10	Chinese	M	20	0	1	0	0	0	0	0	1	0	0	0	/	0	0	/	0	0	/	0	0	/	0	0	/	0	0	/	0	1	1	1	1	2	1	0	/	0	0	/	0	0	/	0	1	1	1
11	Chinese	F	19	0	0	0	1	0	0	0	0	1	0	0	/	0	2	1	1	0	/	0	1	2	1	0	/	0	0	/	0	2	1	1	2	1	1	2	1	1	0	/	0	0	/	0	0	/	0
12	Chinese	F	19	0	0	0	1	0	0	0	0	1	0	0	/	0	0	/	0	0	/	0	0	/	0	1	2	1	0	/	0	2	1	1	2	1	1	1	1	1	2	1	1	0	/	0	0	/	0
13	Chinese	F	19	0	0	1	0	0	0	0	1	0	0	0	/	0	0	/	0	0	/	0	1	1	1	0	/	0	0	/	0	0	/	0	0	/	0	0	/	0	0	/	0	0	/	0	0	/	0
14	Chinese	F	20	1	0	0	0	0	0	0	1	0	0	0	/	0	0	/	0	2	1	1	0	/	0	1	1	1	0	/	0	2	1	1	0	/	0	2	1	1	1	2	1	0	/	0	0	/	0
15	Chinese	F	20	1	0	0	0	0	0	0	0	1	0	0	/	0	0	/	0	0	/	0	2	1	1	0	/	0	0	/	0	0	/	0	2	1	1	1	1	1	2	1	1	0	/	0	2	2	2
16	Chinese	F	19	0	1	0	0	0	0	0	0	1	0	0	/	0	0	/	0	0	/	0	0	/	0	0	/	0	0	/	0	0	/	0	0	/	0	1	1	1	0	/	0	0	/	0	0	/	0
17	Chinese	F	20	0	1	0	0	0	0	1	0	0	0	0	/	0	0	/	0	0	/	0	0	/	0	0	/	0	0	/	0	0	/	0	0	/	0	0	/	0	0	/	0	0	/	0	0	/	0
18	Chinese	F	19	0	1	0	0	0	0	0	0	1	0	0	/	0	0	/	0	1	2	1	0	/	0	0	/	0	0	/	0	2	1	1	0	/	0	0	/	0	0	/	0	0	/	0	1	1	1
19	Chinese	F	20	0	1	0	0	0	0	0	0	1	0	0	/	0	2	1	1	0	/	0	0	/	0	0	/	0	1	1	1	0	/	0	1	1	1	1	1	1	0	/	0	0	/	0	0	/	0
20	Chinese	F	19	0	0	0	1	0	0	0	0	1	0	0	/	0	0	/	0	2	2	2	0	/	0	0	/	0	1	1	1	0	/	0	0	/	0	0	/	0	0	/	0	0	/	0	0	/	0
21	Chinese	F	20	0	1	0	0	0	0	0	1	0	0	0	/	0	1	1	1	0	/	0	2	1	1	2	1	1	0	/	0	0	/	0	0	/	0	0	/	0	0	/	0	0	/	0	0	/	0
22	Chinese	M	19	0	1	0	0	0	0	0	0	1	0	0	/	0	2	1	1	0	/	0	0	/	0	0	/	0	0	/	0	2	2	2	2	1	1	1	1	1	1	1	1	0	/	0	0	/	0
23	Chinese	F	19	0	0	1	0	0	0	0	1	0	0	0	/	0	0	/	0	2	1	1	0	/	0	0	/	0	0	/	0	2	1	1	2	1	1	0	/	0	0	/	0	0	/	0	0	/	0
24	Chinese	F	20	0	1	0	0	0	0	1	0	0	0	0	/	0	0	/	0	0	/	0	1	1	1	0	/	0	0	/	0	2	1	1	2	2	2	0	/	0	0	/	0	0	/	0	2	1	1
25	Chinese	F	18	0	0	0	1	0	0	0	0	1	0	1	1	1	0	/	0	0	/	0	0	/	0	0	/	0	0	/	0	2	1	1	2	1	1	2	2	2	0	/	0	0	/	0	0	/	0
26	Chinese	M	20	0	0	1	0	0	0	0	1	0	0	0	/	0	0	/	0	2	2	2	0	/	0	0	/	0	0	/	0	0	/	0	0	/	0	0	/	0	2	1	1	0	/	0	2	1	1
27	Chinese	F	19	0	0	0	0	1	0	0	0	1	0	1	2	1	2	1	1	0	/	0	0	/	0	1	1	1	0	/	0	0	/	0	2	2	2	2	2	2	0	/	0	0	/	0	0	/	0
28	Chinese	F	19	0	1	0	0	0	0	0	1	0	0	0	/	0	0	/	0	0	/	0	2	1	1	2	2	2	0	/	0	0	/	0	1	2	1	0	/	0	0	/	0	0	/	0	1	1	1
29	Chinese	M	20	0	0	0	1	0	0	0	0	1	0	0	/	0	1	1	1	2	2	2	0	/	0	0	/	0	0	/	0	1	1	1	2	2	2	0	/	0	1	1	1	0	/	0	1	1	1
30	Chinese	F	20	0	1	0	0	0	0	0	1	0	0	0	/	0	0	/	0	2	1	1	1	1	1	0	/	0	0	/	0	0	/	0	0	/	0	0	/	0	1	1	1	0	/	0	2	1	1
31	Chinese	F	20	0	0	0	0	0	1	1	0	0	0	0	/	0	0	/	0	1	2	1	1	2	1	1	1	1	2	2	2	0	/	0	2	2	2	2	2	2	0	/	0	0	/	0	0	/	0
32	Chinese	F	19	0	0	1	0	0	0	0	0	1	0	0	/	0	1	1	1	0	/	0	0	/	0	0	/	0	2	1	1	2	1	1	1	1	1	0	/	0	0	/	0	0	/	0	0	/	0
33	Chinese	M	20	0	0	1	0	0	0	0	1	0	0	2	1	1	0	/	0	0	/	0	0	/	0	2	1	1	0	/	0	2	1	1	0	/	0	0	/	0	0	/	0	0	/	0	0	/	0
34	Chinese	F	18	0	0	1	0	0	0	0	0	1	0	2	1	1	0	/	0	0	/	0	0	/	0	1	1	1	0	/	0	0	/	0	2	1	1	1	2	1	1	1	1	0	/	0	0	/	0
35	Chinese	F	19	0	0	1	0	0	0	0	0	1	0	0	/	0	0	/	0	0	/	0	0	/	0	0	/	0	0	/	0	2	2	2	0	/	0	0	/	0	0	/	0	0	/	0	2	1	1
36	Chinese	F	20	0	1	0	0	0	0	1	0	0	0	0	/	0	0	/	0	0	/	0	0	/	0	0	/	0	0	/	0	0	/	0	1	2	1	0	/	0	2	1	1	0	/	0	0	/	0
37	Chinese	M	20	0	0	1	0	0	0	0	0	1	0	0	/	0	0	/	0	1	1	1	0	/	0	0	/	0	0	/	0	0	/	0	0	/	0	2	1	1	0	/	0	0	/	0	2	1	1
38	Chinese	F	19	0	1	0	0	0	0	0	0	1	0	1	1	1	0	/	0	2	1	1	2	2	2	0	/	0	0	/	0	2	1	1	2	1	1	0	/	0	1	1	1	0	/	0	0	/	0
39	Chinese	M	19	0	0	0	1	0	0	0	0	1	0	1	1	1	0	/	0	1	2	1	1	1	1	2	1	1	0	/	0	1	2	1	2	1	1	2	1	1	1	1	1	1	1	1	0	/	0
40	Chinese	F	20	0	1	0	0	0	0	0	0	1	0	0	/	0	0	/	0	0	/	0	2	1	1	0	/	0	0	/	0	0	/	0	0	/	0	0	/	0	0	/	0	1	1	1	0	/	0
41	Chinese	F	21	0	1	0	0	0	0	1	0	0	0	1	2	1	1	1	1	0	/	0	0	/	0	0	/	0	0	/	0	0	/	0	2	1	1	1	1	1	0	/	0	0	/	0	0	/	0
42	Chinese	M	20	0	0	0	1	0	0	1	0	0	0	0	/	0	0	/	0	0	/	0	1	1	1	0	/	0	0	/	0	2	1	1	0	/	0	0	/	0	0	/	0	0	/	0	0	/	0
43	Chinese	F	21	0	0	0	1	0	0	0	1	0	0	0	/	0	0	/	0	1	1	1	2	1	1	0	/	0	2	2	2	1	1	1	1	1	1	0	/	0	1	1	1	0	/	0	2	1	1
44	Chinese	M	20	0	1	0	0	0	0	0	0	1	0	0	/	0	0	/	0	0	/	0	0	/	0	2	1	1	0	/	0	0	/	0	1	1	1	1	1	1	1	2	1	0	/	0	0	/	0
45	Chinese	F	20	0	0	0	1	0	0	1	0	0	0	2	2	2	0	/	0	1	1	1	0	/	0	0	/	0	0	/	0	1	1	1	0	/	0	0	/	0	0	/	0	1	1	1	0	/	0
46	Chinese	M	20	0	1	0	0	0	0	0	0	1	0	0	/	0	0	/	0	0	/	0	1	2	1	0	/	0	0	/	0	2	1	1	1	1	1	1	1	1	0	/	0	0	/	0	2	1	1
47	Chinese	F	20	0	0	1	0	0	0	0	1	0	0	1	1	1	0	/	0	2	1	1	0	/	0	1	1	1	0	/	0	0	/	0	0	/	0	0	/	0	1	1	1	0	/	0	0	/	0
48	Chinese	M	19	1	0	0	0	0	0	0	0	1	0	1	1	1	0	/	0	1	1	1	0	/	0	0	/	0	0	/	0	1	1	1	0	/	0	1	1	1	0	/	0	0	/	0	0	/	0
49	Chinese	F	19	0	0	1	0	0	0	0	0	1	0	1	1	1	0	/	0	2	2	2	0	/	0	0	/	0	0	/	0	0	/	0	0	/	0	1	2	1	1	1	1	0	/	0	2	2	2
50	Chinese	F	20	0	1	0	0	0	0	0	0	1	0	0	/	0	0	/	0	2	2	2	1	2	1	0	/	0	0	/	0	1	1	1	2	1	1	1	2	1	0	/	0	0	/	0	2	1	1
51	Chinese	F	20	0	0	0	1	0	0	0	1	0	0	0	/	0	0	/	0	0	/	0	0	/	0	0	/	0	0	/	0	0	/	0	0	/	0	1	1	1	1	1	1	0	/	0	2	1	1
52	Chinese	F	20	0	1	0	0	0	0	0	1	0	0	0	/	0	0	/	0	0	/	0	0	/	0	0	/	0	0	/	0	0	/	0	0	/	0	0	/	0	2	1	1	0	/	0	0	/	0
53	Chinese	M	19	0	1	0	0	0	0	0	0	1	0	0	/	0	0	/	0	1	2	1	0	/	0	0	/	0	0	/	0	1	1	1	2	2	2	0	/	0	0	/	0	0	/	0	0	/	0
54	Chinese	M	21	0	1	0	0	0	0	0	1	0	0	0	/	0	0	/	0	2	2	2	0	/	0	2	1	1	0	/	0	0	/	0	2	1	1	2	1	1	1	1	1	0	/	0	0	/	0
55	Chinese	M	19	0	0	0	0	1	0	0	0	1	0	1	1	1	0	/	0	2	2	2	0	/	0	2	1	1	0	/	0	0	/	0	0	/	0	0	/	0	1	1	1	0	/	0	2	1	1
56	Chinese	F	18	0	1	0	0	0	0	0	0	1	0	0	/	0	0	/	0	0	/	0	0	/	0	1	1	1	0	/	0	0	/	0	0	/	0	1	2	1	1	1	1	0	/	0	2	1	1
57	Chinese	M	21	0	0	1	0	0	0	0	0	1	0	0	/	0	0	/	0	0	/	0	0	/	0	0	/	0	0	/	0	0	/	0	1	1	1	2	1	1	0	/	0	0	/	0	0	/	0
58	Chinese	F	21	0	0	1	0	0	0	0	0	1	0	0	/	0	2	1	1	1	2	1	1	1	1	1	1	1	0	/	0	2	1	1	0	/	0	1	1	1	1	1	1	0	/	0	0	/	0
59	Chinese	F	18	0	0	0	1	0	0	0	0	1	0	0	/	0	2	1	1	1	1	1	0	/	0	0	/	0	0	/	0	1	1	1	1	1	1	1	1	1	0	/	0	0	/	0	0	/	0
60	Chinese	F	21	0	1	0	0	0	0	0	1	0	0	0	/	0	1	1	1	1	2	1	0	/	0	1	1	1	0	/	0	0	/	0	0	/	0	2	1	1	0	/	0	0	/	0	1	2	1
61	Chinese	M	18	0	1	0	0	0	0	0	1	0	0	0	/	0	1	1	1	0	/	0	1	2	1	0	/	0	0	/	0	1	1	1	2	1	1	2	1	1	0	/	0	0	/	0	0	/	0
62	Chinese	M	20	0	0	0	1	0	0	0	1	0	0	1	2	1	0	/	0	1	2	1	2	1	1	0	/	0	0	/	0	0	/	0	1	1	1	1	2	1	0	/	0	0	/	0	0	/	0
63	Chinese	F	19	0	1	0	0	0	0	0	1	0	0	0	/	0	1	1	1	2	2	2	1	1	1	2	1	1	0	/	0	1	1	1	0	/	0	2	1	1	1	1	1	0	/	0	0	/	0
[truncated: 12 more columns]

## Sheet: MBBS
				time on screen						Terminal used				Burning			Itching			Feeling of a foreign body			tearing			excessive blinking			eye redness			eye pain			heavy eyelids			dryness			blurred vision			double vision			difficulty focusing for near vision
Participant number	nationality	gender	age	<2 hours	2-4 hours	5-6 hours	7-9 hours	10-12 hours	>12 hours	computer	pad	phone	else	frequency	intensity	frequency*intensity	frequency	intensity	frequency*intensity	frequency	intensity	frequency*intensity	frequency	intensity	frequency*intensity	frequency	intensity	frequency*intensity	frequency	intensity	frequency*intensity	frequency	intensity	frequency*intensity	frequency	intensity	frequency*intensity	frequency	intensity	frequency*intensity	frequency	intensity	frequency*intensity	frequency	intensity	frequency*intensity	frequency	intensity	frequency*intensity
1	India	M	18	0	0	0	0	0	0	0	0	1	0	0	/	0	0	/	0	2	1	1	1	1	1	0	/	0	0	/	0	0	/	0	0	/	0	2	2	2	2	1	1	0	/	0	0	/	0
2	India	F	18	0	1	0	0	0	0	1	0	0	0	1	1	1	0	/	0	0	/	0	0	/	0	0	/	0	0	/	0	0	/	0	0	/	0	1	1	1	1	1	1	0	/	0	0	/	0
3	Indonesia	F	19	0	0	0	1	0	0	0	0	1	0	0	/	0	0	/	0	2	1	1	0	/	0	2	1	1	1	1	1	2	2	2	0	/	0	2	1	1	0	/	0	0	/	0	1	2	1
4	Indonesia	M	18	0	0	0	0	1	0	1	0	0	0	0	/	0	0	/	0	2	2	2	2	2	2	0	/	0	0	/	0	0	/	0	0	/	0	2	2	2	2	1	1	1	1	1	0	/	0
5	India	M	19	0	0	0	1	0	0	0	0	1	0	0	/	0	0	/	0	0	/	0	2	2	2	0	/	0	0	/	0	2	1	1	2	2	2	0	/	0	0	/	0	0	/	0	0	/	0
6	India	F	18	0	0	0	1	0	0	0	0	1	0	1	1	1	0	/	0	0	/	0	0	/	0	2	1	1	0	/	0	0	/	0	2	1	1	1	2	1	0	/	0	0	/	0	1	1	1
7	India	F	19	0	0	0	1	0	0	1	0	0	0	2	1	1	0	/	0	2	2	2	0	/	0	0	/	0	1	1	1	0	/	0	2	1	1	2	1	1	0	/	0	0	/	0	0	/	0
8	Sri Lanka	F	18	0	1	0	0	0	0	0	0	1	0	2	2	2	1	1	1	2	2	2	0	/	0	1	1	1	0	/	0	0	/	0	0	/	0	0	/	0	0	/	0	0	/	0	0	/	0
9	India	F	20	0	0	0	0	1	0	1	0	0	0	1	2	1	2	1	1	2	1	1	1	2	1	2	2	2	1	1	1	2	2	2	2	1	1	2	2	2	0	/	0	0	/	0	2	1	1
10	India	M	20	0	0	0	1	0	0	0	0	1	0	0	/	0	0	/	0	2	1	1	0	/	0	0	/	0	0	/	0	2	1	1	0	/	0	2	1	1	1	1	1	1	1	1	2	1	1
11	India	M	18	0	0	0	1	0	0	0	0	1	0	0	/	0	0	/	0	2	2	2	2	1	1	2	1	1	0	/	0	2	2	2	1	1	1	2	1	1	1	1	1	0	/	0	0	/	0
12	Indonesia	M	18	0	0	0	1	0	0	0	1	0	0	0	/	0	0	/	0	2	2	2	2	2	2	0	/	0	0	/	0	0	/	0	0	/	0	0	/	0	0	/	0	0	/	0	2	1	1
13	India	M	18	0	0	0	0	1	0	0	0	1	0	2	1	1	0	/	0	0	/	0	2	2	2	2	1	1	0	/	0	0	/	0	1	1	1	2	1	1	0	/	0	0	/	0	2	2	2
14	India	F	19	0	0	0	1	0	0	0	0	1	0	0	/	0	0	/	0	1	1	1	0	/	0	0	/	0	0	/	0	2	1	1	0	/	0	2	2	2	0	/	0	0	/	0	2	1	1
15	Parkistan	M	20	0	0	0	0	1	0	1	0	0	0	0	/	0	2	1	1	2	1	1	2	2	2	0	/	0	0	/	0	1	2	1	0	/	0	1	1	1	1	1	1	0	/	0	0	/	0
16	India	M	18	0	0	0	0	0	1	0	0	1	0	1	1	1	0	/	0	0	/	0	0	/	0	1	1	1	0	/	0	2	1	1	2	1	1	2	1	1	0	/	0	0	/	0	2	2	2
17	India	F	20	0	0	1	0	0	0	0	0	1	0	2	2	2	2	1	1	0	/	0	2	2	2	1	1	1	0	/	0	2	2	2	0	/	0	2	2	2	0	/	0	0	/	0	0	/	0
18	else	M	19	0	0	0	0	1	0	1	0	0	0	0	/	0	0	/	0	1	2	1	0	/	0	0	/	0	0	/	0	1	2	1	0	/	0	0	/	0	0	/	0	0	/	0	0	/	0
19	Sri Lanka	M	20	0	0	1	0	0	0	0	1	0	0	2	1	1	0	/	0	0	/	0	0	/	0	0	/	0	0	/	0	1	1	1	0	/	0	2	2	2	0	/	0	0	/	0	2	1	1
20	India	F	19	0	0	0	0	1	0	0	0	1	0	0	/	0	0	/	0	2	1	1	0	/	0	0	/	0	0	/	0	1	1	1	2	1	1	2	1	1	1	2	1	0	/	0	2	1	1
21	India	M	20	0	1	1	0	0	0	0	0	1	0	0	/	0	0	/	0	1	1	1	0	/	0	2	1	1	1	1	1	0	/	0	1	2	1	0	/	0	0	/	0	0	/	0	0	/	0
22	India	F	19	0	0	0	1	0	0	0	0	1	0	0	/	0	0	/	0	2	2	2	2	2	2	0	/	0	0	/	0	0	/	0	2	2	2	1	2	1	1	1	1	0	/	0	2	1	1
23	Sri Lanka	M	19	0	0	0	1	0	0	0	0	1	0	0	/	0	2	1	1	0	/	0	0	/	0	0	/	0	0	/	0	2	1	1	2	1	1	2	1	1	0	/	0	1	1	1	1	1	1
24	Sri Lanka	F	19	0	0	0	0	0	1	0	0	1	0	0	/	0	0	/	0	2	2	2	0	/	0	0	/	0	0	/	0	1	2	1	2	2	2	2	2	2	1	2	1	0	/	0	2	1	1
25	India	F	20	0	0	0	0	1	0	1	0	0	0	0	/	0	0	/	0	0	/	0	1	1	1	1	1	1	0	/	0	0	/	0	2	1	1	2	2	2	0	/	0	0	/	0	0	/	0
26	India	M	20	0	0	1	0	0	0	0	0	1	0	2	2	2	0	/	0	2	1	1	1	1	1	2	1	1	1	1	1	0	/	0	0	/	0	0	/	0	1	1	1	0	/	0	0	/	0
27	Parkistan	M	20	0	0	1	0	0	0	0	0	1	0	0	/	0	2	1	1	2	2	2	0	/	0	0	/	0	0	/	0	2	2	2	0	/	0	1	1	1	1	2	1	1	1	1	0	/	0
28	India	F	18	0	0	1	0	0	0	0	0	1	0	0	/	0	0	/	0	2	1	1	0	/	0	1	2	1	2	1	1	0	/	0	1	1	1	2	2	2	0	/	0	1	1	1	1	2	1
29	Indonesia	M	18	0	0	0	1	0	0	0	0	1	0	0	/	0	0	/	0	0	/	0	2	2	2	0	/	0	0	/	0	0	/	0	0	/	0	0	/	0	1	1	1	0	/	0	1	1	1
30	India	M	18	0	0	1	0	0	0	0	0	1	0	1	2	1	2	2	2	2	1	1	2	1	1	0	/	0	0	/	0	0	/	0	0	/	0	0	/	0	2	1	1	0	/	0	0	/	0
31	India	F	20	0	0	0	1	0	0	1	0	0	0	2	2	2	0	/	0	2	2	2	1	2	1	0	/	0	2	1	1	2	2	2	1	2	1	0	/	0	2	1	1	0	/	0	2	1	1
32	Parkistan	F	18	0	0	0	0	1	0	0	0	1	0	0	/	0	2	1	1	2	2	2	0	/	0	1	1	1	0	/	0	1	1	1	1	1	1	2	2	2	0	/	0	1	1	1	0	/	0
33	India	F	20	0	0	0	1	0	0	1	0	0	0	0	/	0	0	/	0	0	/	0	0	/	0	0	/	0	0	/	0	0	/	0	0	/	0	2	2	2	0	/	0	0	/	0	0	/	0
34	India	M	19	0	0	1	0	0	0	1	0	0	0	0	/	0	0	/	0	2	1	1	0	/	0	0	/	0	0	/	0	1	1	1	2	1	1	2	1	1	2	1	1	0	/	0	0	/	0
35	India	M	19	0	0	0	1	0	0	0	0	1	0	0	/	0	0	/	0	1	2	1	0	/	0	0	/	0	0	/	0	2	1	1	0	/	0	2	2	2	0	/	0	0	/	0	0	/	0
36	India	F	18	0	0	0	1	0	0	1	0	0	0	0	/	0	0	/	0	2	1	1	1	1	1	0	/	0	2	1	1	0	/	0	2	2	2	0	/	0	1	1	1	1	1	1	1	1	1
37	India	M	19	0	0	0	0	1	0	1	0	0	0	0	/	0	0	/	0	0	/	0	0	/	0	2	1	1	0	/	0	2	1	1	0	/	0	2	1	1	0	/	0	0	/	0	2	2	2
38	India	M	18	0	0	0	1	0	0	0	0	1	0	0	/	0	1	1	1	0	/	0	0	/	0	0	/	0	0	/	0	0	/	0	2	2	2	2	2	2	2	1	1	0	/	0	2	1	1
39	India	F	19	0	0	0	0	1	0	0	0	1	0	1	1	1	0	/	0	2	1	1	2	2	2	0	/	0	0	/	0	2	1	1	2	2	2	2	1	1	0	/	0	0	/	0	0	/	0
40	Sri Lanka	F	19	0	0	0	0	1	0	0	0	1	0	2	1	1	2	1	1	0	/	0	0	/	0	0	/	0	0	/	0	1	1	1	1	1	1	2	2	2	1	1	1	0	/	0	2	2	2
41	India	F	19	0	0	0	0	1	0	0	0	1	0	0	/	0	0	/	0	0	/	0	0	/	0	0	/	0	0	/	0	0	/	0	0	/	0	0	/	0	2	1	1	0	/	0	2	1	1
42	India	M	20	0	0	0	1	0	0	0	0	1	0	2	1	1	1	1	1	0	/	0	1	1	1	2	1	1	0	/	0	1	1	1	0	/	0	0	/	0	0	/	0	0	/	0	0	/	0
43	India	M	19	0	0	0	1	0	0	0	0	1	0	0	/	0	0	/	0	2	2	2	1	1	1	2	1	1	0	/	0	1	1	1	2	1	1	2	1	1	0	/	0	0	/	0	0	/	0
44	else	M	19	0	0	0	1	0	0	0	0	1	0	0	/	0	0	/	0	0	/	0	0	/	0	1	1	1	1	1	1	0	/	0	1	2	1	0	/	0	0	/	0	2	1	1	0	/	0
45	India	F	18	0	0	0	1	0	0	1	0	0	0	0	/	0	0	/	0	1	2	1	0	/	0	0	/	0	0	/	0	0	/	0	2	1	1	2	1	1	2	1	1	0	/	0	0	/	0
46	India	M	18	0	0	1	0	0	0	1	0	0	0	0	/	0	0	/	0	2	2	2	0	/	0	0	/	0	0	/	0	2	1	1	0	/	0	2	2	2	1	1	1	0	/	0	0	/	0
47	India	M	20	0	0	1	0	0	0	0	0	1	0	0	/	0	1	1	1	2	1	1	2	1	1	2	1	1	0	/	0	0	/	0	0	/	0	2	2	2	0	/	0	0	/	0	1	2	1
48	India	M	19	0	0	1	0	0	0	0	0	1	0	1	1	1	0	/	0	0	/	0	0	/	0	0	/	0	0	/	0	0	/	0	0	/	0	0	/	0	0	/	0	0	/	0	0	/	0
49	India	F	19	0	0	0	1	0	0	0	0	1	0	0	/	0	0	/	0	2	1	1	0	/	0	0	/	0	0	/	0	2	1	1	0	/	0	2	2	2	0	/	0	0	/	0	1	1	1
50	India	M	20	0	0	1	0	0	0	0	1	0	0	0	/	0	0	/	0	2	1	1	0	/	0	2	1	1	0	/	0	2	2	2	2	1	1	0	/	0	1	1	1	0	/	0	0	/	0
51	Indonesia	F	19	0	0	0	0	0	1	0	0	1	0	1	1	1	0	/	0	2	1	1	2	1	1	2	1	1	1	2	1	2	1	1	2	1	1	2	1	1	0	/	0	0	/	0	0	/	0
52	India	F	19	0	0	1	0	0	0	0	0	1	0	0	/	0	0	/	0	0	/	0	0	/	0	0	/	0	0	/	0	0	/	0	2	1	1	2	1	1	0	/	0	0	/	0	2	1	1
53	India	M	20	0	0	0	1	0	0	0	0	1	0	0	/	0	0	/	0	0	/	0	2	2	2	2	1	1	1	1	1	2	1	1	2	1	1	2	1	1	0	/	0	0	/	0	0	/	0
54	Indonesia	M	18	0	0	0	1	0	0	0	0	1	0	0	/	0	0	/	0	2	2	2	0	/	0	0	/	0	0	/	0	2	2	2	2	1	1	2	1	1	2	1	1	0	/	0	0	/	0
55	Parkistan	M	20	0	0	1	0	0	0	1	0	0	0	2	1	1	0	/	0	0	/	0	2	1	1	2	1	1	0	/	0	0	/	0	1	2	1	1	2	1	2	1	1	0	/	0	1	1	1
56	India	M	18	0	0	1	0	0	0	1	0	0	0	0	/	0	0	/	0	0	/	0	0	/	0	2	1	1	0	/	0	1	1	1	1	2	1	2	2	2	0	/	0	2	1	1	0	/	0
57	India	M	19	0	0	0	1	0	0	1	0	0	0	0	/	0	2	1	1	0	/	0	0	/	0	0	/	0	0	/	0	0	/	0	0	/	0	2	2	2	2	1	1	0	/	0	0	/	0
58	Indonesia	F	19	0	0	0	1	0	0	0	0	1	0	0	/	0	0	/	0	0	/	0	0	/	0	0	/	0	0	/	0	0	/	0	2	2	2	0	/	0	0	/	0	0	/	0	0	/	0
59	Indonesia	F	19	0	0	0	0	1	0	0	1	0	0	0	/	0	2	2	2	1	2	1	1	1	1	0	/	0	0	/	0	2	1	1	2	2	2	0	/	0	1	1	1	0	/	0	2	1	1
60	India	M	18	0	0	1	0	0	0	0	0	1	0	0	/	0	0	/	0	0	/	0	2	1	1	0	/	0	2	1	1	1	2	1	1	1	1	2	2	2	1	1	1	1	1	1	0	/	0
61	Indonesia	F	19	0	0	0	1	0	0	0	0	1	0	2	1	1	0	/	0	0	/	0	0	/	0	0	/	0	0	/	0	0	/	0	0	/	0	2	1	1	0	/	0	0	/	0	0	/	0
62	India	F	20	0	0	0	1	0	0	0	0	1	0	1	1	1	0	/	0	2	2	2	1	1	1	2	1	1	0	/	0	0	/	0	2	1	1	1	2	1	0	/	0	0	/	0	0	/	0
63	India	F	19	0	1	1	0	0	0	0	0	1	0	0	/	0	0	/	0	0	/	0	2	1	1	0	/	0	0	/	0	0	/	0	0	/	0	2	2	2	0	/	0	0	/	0	0	/	0
64	India	M	20	0	0	0	1	0	0	1	0	0	0	0	/	0	0	/	0	2	1	1	0	/	0	1	1	1	0	/	0	0	/	0	2	2	2	2	1	1	1	1	1	0	/	0	0	/	0
65	India	F	18	0	0	0	0	1	0	0	0	1	0	0	/	0	2	1	1	2	2	2	2	1	1	0	/	0	0	/	0	1	1	1	0	/	0	2	2	2	0	/	0	0	/	0	1	2	1
66	India	M	19	0	0	0	0	1	0	1	0	0	0	0	/	0	0	/	0	2	2	2	0	/	0	0	/	0	1	1	1	0	/	0	2	2	2	0	/	0	0	/	0	0	/	0	2	1	1
67	Parkistan	F	19	0	0	0	0	1	0	1	0	0	0	1	1	1	0	/	0	0	/	0	1	1	1	2	1	1	0	/	0	2	1	1	1	1	1	1	1	1	0	/	0	0	/	0	0	/	0
68	India	F	19	0	0	0	1	0	0	0	0	1	0	1	1	1	0	/	0	2	2	2	0	/	0	0	/	0	0	/	0	0	/	0	1	2	1	0	/	0	0	/	0	0	/	0	1	1	1
69	India	F	19	0	0	0	0	0	1	0	0	1	0	0	/	0	2	1	1	2	1	1	0	/	0	0	/	0	0	/	0	2	1	1	2	2	2	1	1	1	0	/	0	0	/	0	2	1	1
70	India	M	18	0	0	0	1	0	0	0	0	1	0	0	/	0	2	1	1	2	2	2	0	/	0	2	2	2	0	/	0	0	/	0	0	/	0	2	2	2	0	/	0	1	1	1	2	1	1
71	India	F	19	0	0	0	1	0	0	0	0	1	0	0	/	0	0	/	0	2	2	2	0	/	0	2	1	1	2	1	1	0	/	0	2	1	1	0	/	0	0	/	0	1	1	1	0	/	0
72	India	M	20	0	0	0	1	0	0	0	0	1	0	0	/	0	1	1	1	2	2	2	0	/	0	2	1	1	0	/	0	0	/	0	1	1	1	2	1	1	1	1	1	0	/	0	0	/	0
73	else	F	18	0	0	0	0	1	0	0	0	1	0	0	/	0	0	/	0	2	1	1	0	/	0	0	/	0	0	/	0	0	/	0	0	/	0	2	2	2	0	/	0	0	/	0	1	1	1
74	India	M	19	0	0	0	0	0	0	0	0	1	0	0	/	0	0	/	0	2	1	1	0	/	0	2	1	1	0	/	0	0	/	0	1	1	1	2	2	2	0	/	0	0	/	0	0	/	0
[truncated: 12 more columns]
